# Supplementary material for: Identical MicroRNAs Regulate Liver Protection during Anaesthetic and Ischemic Preconditioning in Rats: An animal study
Source: PLoS One. 2015 May 14;10(5):e0125866. doi: 10.1371/journal.pone.0125866 (PMC4431739; doi:10.1371/journal.pone.0125866)
Supplement: S1 Fig — The results are reported in units per litre. APC, anaesthetic preconditioning; IPC, ischemic preconditioning (XLSX) [file pone.0125866.s001.xlsx]

## Sheet: Sheet1
	Control-ALT					APC-ALT					IPC-ALT					Control-AST					APC-AST					IPC-AST
sample No	Baseline	Reperfusion 0h	Reperfusion 3h		sample No	Baseline	Reperfusion 0h	Reperfusion 3h		sample No	Baseline	Reperfusion 0h	Reperfusion 3h		sample No	Baseline	Reperfusion 0h	Reperfusion 3h		sample No	Baseline	Reperfusion 0h	Reperfusion 3h		sample No	Baseline	Reperfusion 0h	Reperfusion 3h
1	26		375		1	25		164		1	22		364		1	36		687		1	42		164		1	43		414
2	27		406		2	27		243		2	25		232		2	47		523		2	42		243		2	35		301
3	32		396		3	25		365		3	18		364		3	35		437		3	36		365		3	44		472
4	24		337		4	31		138		4	23		185		4	24		339		4	48		138		4	45		301
5	28		960		5	23		347		5	25		38		5	42		789		5	23		454		5	49		75
6	29		727		6	25		228		6	21		179		6	36		842		6	39		185		6	35		306
7	30		325		7	22		134		7	30		455		7	38		497		7	27		134		7	30		455
average	28	#DIV/0!	503.714		average	25.4286	#DIV/0!	231.286		average	23.4286	#DIV/0!	259.571		average	36.8571	#DIV/0!	587.714		average	36.7143	#DIV/0!	240.429		average	40.1429	#DIV/0!	332
SD	2.64575	#DIV/0!	243.414		SD	2.93582	#DIV/0!	94.9662		SD	3.77964	#DIV/0!	142.542		SD	7.08116	#DIV/0!	187.983		SD	8.86405	#DIV/0!	123.74		SD	6.84175	#DIV/0!	135.462
	ALT
	Baseline	Reperfusion 3h
Control	28	503.714
APC	25.4286	231.286
IPC	23.4286	259.571
Control-SD	2.64575	243.414
APC-SD	2.93582	94.9662
IPC-SD	3.77964	142.542
	AST
	Baseline	Reperfusion 3h
Control	36.8571	587.714
APC	36.7143	240.429
IPC	40.1429	332
Control-SD	7.08116	187.983
APC-SD	8.86405	123.74
IPC-SD	6.84175	135.462
