# Supplementary material for: Identical MicroRNAs Regulate Liver Protection during Anaesthetic and Ischemic Preconditioning in Rats: An animal study
Source: PLoS One. 2015 May 14;10(5):e0125866. doi: 10.1371/journal.pone.0125866 (PMC4431739; doi:10.1371/journal.pone.0125866)
Supplement: S1 Table — Heart Rate (beats min -1), Bloood pressure (mm Hg) APC, anaesthetic preconditioning; IPC, ischemic preconditioning. mBP, mean Blood Pressure. sBP, systolic Blood Pressure. dBP, diastolic Blood Pressure. HR, heart rate. (XLSX) [file pone.0125866.s002.xlsx]

## Sheet: Sheet1
	Control-HR					APC-HR					IPC-HR
sample No	Baseline	0	3		sample No	Baseline	0	3		sample No	Baseline	0	3
1	340	400	297		1	320	260	380		1	372	310	364
2	380	280	396		2	350	290	320		2	340	340	320
3	350	320	337		3	410	380	390		3	300	370	385
4	380	320	220		4	380	350	380		4	370	320	380
5	400	350	280		5	360	330	369		5	355	270	360
6	310	320	440		6	385	360	380		6	370	325	355
7	360	310	350		7	420	380	250		7	320	300	370
average	360	328.571	331.429		average	375	335.714	352.714		average	346.714	319.286	362
SD	30	37.607	73.6882		SD	34.7611	45.7738	50.842		SD	28.0874	31.415	21.362
	Control-mBP					APC-mBP					IPC-mBP
sample No	Baseline	0	3		sample No	Baseline	0	3		sample No	Baseline	0	3
1	90	103.333	104.667		1	111.667	109.667	96.6667		1	106.667	80	83.6667
2	113.333	100	86.6667		2	120	83.3333	103.333		2	100	100	95
3	108.333	109.667	88		3	120	106.667	108.333		3	107.667	110	95
4	113.333	96	106.667		4	113.333	119.667	96.6667		4	113.333	119.667	136.667
5	103.333	100	90		5	114.667	70	116.667		5	110	71.6667	92
6	110	103.333	80		6	120.667	76.6667	113.333		6	100	96.6667	96.6667
7	116.667	100	106.667		7	130	83.3333	80		7	103.333	93.3333	103.333
average	107.857	101.762	94.6667		average	118.619	92.7619	102.143		average	105.857	95.9048	100.333
SD	8.96052	4.28051	11.0554		SD	6.1837	18.9646	12.4244		SD	5.0327	16.4708	17.062
	Control-sBP					APC-sBP					IPC-sBP
sample No	Baseline	0	3		sample No	Baseline	0	3		sample No	Baseline	0	3
1	130	130	134		1	125	133	110		1	140	100	105
2	140	120	100		2	160	110	130		2	120	120	105
3	135	145	122		3	150	140	145		3	135	130	125
4	140	124	140		4	140	155	130		4	140	155	170
5	130	120	110		5	140	110	150		5	150	105	134
6	150	130	100		6	144	110	140		6	140	120	120
7	140	120	140		7	150	110	100		7	140	120	130
	Control-dBP					APC-dBP					IPC-dBP
sample No	Baseline	0	3		sample No	Baseline	0	3		sample No	Baseline	0	3
1	70	90	90		1	105	98	90		1	90	70	73
2	100	90	80		2	100	70	90		2	90	90	90
3	95	92	71		3	105	90	90		3	94	100	80
4	100	82	90		4	100	102	80		4	100	102	120
5	90	90	80		5	102	50	100		5	90	55	71
6	90	90	70		6	109	60	100		6	80	85	85
7	105	90	90		7	120	70	70		7	85	80	90
	HR
	Baseline	Reperfusion 0h	Reperfusion 3h
Control	360	328.571	331.429
APC	375	335.714	352.714
IPC	346.714	319.286	362
Control-SD	30	37.607	73.6882
APC-SD	34.7611	45.7738	50.842
IPC-SD	28.0874	31.415	21.362
	MAP
	Baseline	Reperfusion 0h	Reperfusion 3h
Control	107.857	101.762	94.6667
APC	118.619	92.7619	102.143
IPC	105.857	95.9048	100.333
Control-SD	8.96052	4.28051	11.0554
APC-SD	6.1837	18.9646	12.4244
IPC-SD	5.0327	16.4708	17.062
